# Supplementary material for: Effect of Flammulina velutipes Soluble Dietary Fiber on Dough Processing Characteristics and Micro-Fermented Dried Noodles Quality Properties
Source: Foods. 2024 Aug 30;13(17):2764. doi: 10.3390/foods13172764 (PMC11395393; doi:10.3390/foods13172764)
Supplement: Supplementary file 1 [file foods-13-02764-s001.zip]

Archive with 1 entries (1 files):
- foods-3137117-supplementary.pdf
